# Supplementary material for: Bioactive Compounds in Wild Nettle (Urtica dioica L.) Leaves and Stalks: Polyphenols and Pigments upon Seasonal and Habitat Variations
Source: Foods. 2021 Jan 18;10(1):190. doi: 10.3390/foods10010190 (PMC7831946; doi:10.3390/foods10010190)
Supplement: Supplementary file 1 [file foods-10-00190-s001.zip]

Archive with 2 entries (2 files):
- Supplementary file 1.xlsx
- Supplementary file 2.pdf
