# Supplementary material for: Bioactive Compounds in Wild Nettle (Urtica dioica L.) Leaves and Stalks: Polyphenols and Pigments upon Seasonal and Habitat Variations
Source: Foods. 2021 Jan 18;10(1):190. doi: 10.3390/foods10010190 (PMC7831946; doi:10.3390/foods10010190)
Supplement: Supplementary file 1 [file foods-10-00190-s001.zip › Supplementary file 1.xlsx]

## Sheet: Polyphenols
Phenological stage	Plant part	Habitat	Benzoic acids (mg 100 g-1 dm)					Cinnamic acids (mg 100 g-1 dm)						Other phenolic acids (mg 100 g-1 dm)	Flavonols (mg 100 g-1 dm)																	Flavan-3-ols (mg 100 g-1 dm)				Flavones (mg 100 g-1 dm)			Isoflavones (mg 100 g-1 dm)	Flavanones (mg 100 g-1 dm)	Coumarins (mg 100 g-1 dm)
			Protocatechuic a.	Gentisic a.	Syringic a.	p-hydroxybenzoic a.	Gallic a.	Caffeic a.	Chlorogenic a.	p-coumaric a.	Cinnamic a.	Ferullic a.	Sinapic a.	Quinic acid	Isorhamnetin rutinoside	Kaempferol-3- rutinoside	Quercetin rhamnoside	Kaempferol hexoside	Myricetin	Quercetin	Quercetin-3-glucoside	Quercetin-3-rutinoside	Isorhamnetin	Kaempferol pentoside	Quercetin pentoside	Kaempferol rhamnoside	Quercetin acetylhexoside	Quercetin acetylrutinoside	Quercetin pentosylhexoside	Kaempferol pentosylhexoside	Kaempferol	Epigallocatechin gallate	Epicatechin	Catechin	Epicatechin gallate	Apigenin hexoside	Luteolin	Apigenin	Genistein	Naringenin	Umbelliferone	Esculetin	Scopoletin
1st	leaves	Sela Žakanjska	2.84	2.81	3.96	0.96	3.44	85.96	1.13	37.97	72.41	18.04	4.33	4.4	4.21	4.11	3.65	16.45	14.65	5.86	3.27	23.73	2.44	3.7	13.43	5.66	2.97	19.54	1.24	2.73	27.56	10.67	9.13	2.18	11.23	21.57	5.93	24.78	6.01	0.35	0.58	1.68	4.04
		Sopčić vrh	1.98	1.16	2.21	0.78	1.66	95.65	2.92	8.02	62.29	28.68	0.64	4.04	2.92	3.87	2.94	5.57	13.75	2.77	4.89	23.3	1.87	2.44	3.8	4.72	2.91	12.86	1.82	2.93	16.71	6.89	3.75	4.86	10.72	4.75	14.18	6.24	3.58	0.85	0.44	0.42	3.56
		Žakanje	5.99	5.86	7.95	1.97	6.98	106.12	1.81	29.34	82.5	61.92	7.52	5	6.41	5.23	4.07	6.56	73.27	9.44	7.89	30.78	6.25	10.16	13.63	9.44	4.56	22.64	5.97	4.75	20.72	14.41	8.19	8.52	13.79	30.55	23.99	26.43	9.87	0.18	0.53	0.49	7.52
		Zagreb I (Gračani)	0.58	0.63	3.71	0.83	0.87	97.84	3.87	27.22	31.28	79.87	8.37	7.97	5.21	4.48	5.08	20.64	16.36	8.21	2.65	12.37	3.07	3.11	10.42	3.44	3.21	25.44	1.68	2.68	32.01	8.22	1.83	2.62	8.04	13.24	20.53	4.28	1.1	0.55	1.16	1.1	9.48
		Zagreb II (Vrapče)	1.49	1.29	1.44	3.49	0.96	98.47	1.35	44.39	52.19	21.87	7.92	5.88	2.47	2.99	4.16	15.73	39.57	2.73	3.38	15.87	5.98	9.88	4.68	8.05	1.04	16.25	8.06	7.28	20.32	6.76	4.64	4.69	8.43	6.09	13.56	3.6	5.06	0.15	0.42	0.68	6.15
		Koretići	1.97	2.48	1.84	1.65	1.27	124.15	11.56	48.09	70.95	32.41	5.69	5.37	4.28	9.54	8.05	12.65	64.98	6.57	9.76	30.54	6.44	10.38	8.88	11.59	5.37	24.53	8.32	7.55	32.54	6.47	5.69	4.66	7.12	3.71	9.48	6.68	0.68	0.6	1.22	1.12	10.56
		Ogulin	3.48	5.61	2.55	3.73	9.76	214.36	8.53	42.69	92.36	105.2	3.91	11.15	12.22	11.51	12.82	26.88	84.36	9.91	10.53	39.78	7.83	12.33	16.73	12.14	7.22	29.85	9.78	9.13	39.86	15.74	8.67	7.76	9.63	35.22	24.86	30.96	7.57	1.99	1.27	0.94	10.25
		Čovići I	3.22	3.84	1.98	1.58	2.99	129.84	2.63	44.8	94.75	84.31	6.03	11.13	10.17	9.98	9.73	23.48	74.06	9.47	9.38	35.29	6.89	11.75	14.86	11.67	6.83	27.53	8.84	8.63	33.44	10.78	5.35	7.47	8.38	20.44	25.51	5.59	3.91	1.23	0.83	1.42	8.17
		Čovići II	2.02	1.49	2.52	1.04	1.75	82.14	3.66	22.74	91.39	65.86	0.35	4.59	6.87	5.97	4.81	13.64	38.69	7.72	7.36	29.44	5.62	9.85	13.39	9.83	4.99	21.64	5.71	5.63	19.83	10.46	5.32	7.59	8.56	7.12	7.61	6.34	3.9	0.5	0.89	1.17	9.15
		Poreč	1.36	1.08	0.58	0.57	3.56	61.8563	1.50341	31.5656	27.6158	18.0844	1.23	3.76	3.89	3.98	3.37	15.49	13.59	5.2	3.11	21.98	2.67	3.56	10.98	5.62	2.89	18.65	1.16	2.46	26.21	3.38	10.76	0.91	5.49	8.19	8.35	8.43	1.04	0.28	0.56	2.2323	5.76641
		Limski zaljev	2.49	1.98	0.62	4.62	9.82	76.92	1.39549	35.3884	99.3542	34.6018	2.13564	3.79	4.61	3.85	4.77	18.65	28.35	5.29	3.06	14.2	4.56	6.28	7.44	6.08	2.26	23.43	3.89	3.22	25.96	7.88	15.1	0.5	3.5	22.8	13.43	24.06	6.61	0.45	0.82	4.26191	5.40843
		Bale	1.8	1.63	0.09	3.67	0.47	60.2586	1.62684	13.58	72.2585	51.4258	0.627188	6.67	4.46	5.26	3.87	15.34	13.29	6.34	4.85	22.12	3.13	3.54	14.04	5.23	3.65	20.32	2.04	2.59	26.98	2.94	8.57	0.74	4.85	18.63	10.57	4.97	1.46	0.08	0.71	3.56832	3.77283
		Vodnjan	1.21	0.99	0.41	0.68	4.98	6.10451	0.413002	46.2033	76.9724	67.5	0.87	1.9	3.23	3.96	3.06	7.16	14.55	3.12	5.08	20.58	2.38	2.89	8.98	5.33	3.18	15.41	2.15	3.13	23.57	5.5	11.42	0.9	5.12	14.65	1.73	11.18	4.9	0.18	0.37	3.6606	5.50763
		Muntrilj	1.62	1.22	0.28	0.43	4.17	58.3311	0.785711	34.8621	47.46	45.6694	0.94669	6.42	4.73	4.35	3.96	17.32	16.28	5.96	3.88	24.89	2.56	3.89	12.97	5.18	3.09	20.14	1.35	2.67	27.1	1.74	9.4	0.75	6.8	6.84	9.5	12.77	2.61	0.5	0.6	3.59073	1.99318
	stalks	Sela Žakanjska	4.07	3.98	4.14	1.95	0.95	81.52	5.78	48.76	58.74	70.72	4.98	1.25	4.57	10.21	1.47	11.23	8.28	0.21	1.09	4.54	0.25	7.98	1.32	9.15	0.28	1.07	0.27	4.64	88.98	6.17	6.08	0.14	3.33	4.26	7.37	4.05	1.08	0.52	0.21	1.1	3.87
		Sopčić vrh	1.84932	1.72089	1.41	0.83	3.03082	72.792	11.3119	22.4531	42.6	45.3765	5.31668	1.16	2.35735	7.38618	1.37616	5.39042	3.04126	0.293404	1.57929	3.40625	0.289643	4.35223	1.34983	6.43286	0.387444	1.0871	0.346067	4.37345	78.31	5.26	5.45984	0.449557	2.08951	5.31693	4.55196	1.81	1.17	0.72	0.33	2.81834	3.35
		Žakanje	2.49	2.3	2.46	1.28677	4.07	75.0913	5.26089	22.03	48.7353	50.1998	5.90033	1.87	3.13222	8.08098	4.14733	7.20883	5.65803	0.0755541	1.43931	4.37399	0.245551	4.1236	1.12844	7.10655	0.128442	0.883983	0.113331	3.04	83.63	5.36069	5.16947	0.124261	2.98	7.18	7.87	5.39	3.67	0.19	0.11	0.994468	4.28
		Zagreb I (Gračani)	3.97332	3.48	1.51	0.916395	4.3063	58.0882	8.19514	16.1451	42.483	63.85	6.70661	1.45	6.4839	17.1312	1.24758	15.3047	9.18	0.0825259	2.66334	5.33385	0.172554	9.13119	1.21007	10.237	0.116286	1.05033	0.12754	5.08887	91.6632	7.50836	10.1557	0.279681	3.67	14.2273	7.53471	9.95	5.3	0.84	0.823048	2.08891	5.76
		Zagreb II (Vrapče)	3.45671	3.81193	3.86268	0.92	1.11044	62.5485	14.3052	30.0297	62.75	20.5145	5.2639	1.56	3.27498	9.10061	1.10776	8.14253	3.94599	0.115193	1.50494	3.47563	0.137488	5.07965	1.13006	5.15092	0.928973	0.77	0.111477	4.08804	87.93	7.67	6.23755	0.171119	3.27149	13.1442	8.24303	9.69	3.34	0.84	0.16631	0.752458	6.52
		Koretići	4.74036	4.74036	3.9707	1.60858	3.42	63.45	5.53	27.152	55.9929	54.9961	5.37415	1.41	2.15742	8.15646	1.32235	9.36789	8.52733	0.31485	1.03825	3.29611	0.183662	6.48207	1.13868	6.38481	0.284864	0.940801	0.269871	2.31292	74.79	7.75616	8.68	0.382203	3.8998	5.61	6.35514	9.54999	4.26	0.27	0.22	0.31	2.24
		Ogulin	6.0317	6.05749	5.77377	1.22302	5.1	67.8877	4.67109	50.3278	64.28	48.926	3.83526	2.19	8.2002	19.2173	1.27575	19.3367	10.8857	0.101988	0.94811	5.30596	0.128429	9.26421	1.30596	12.04	0.139761	0.966997	0.117097	5.16194	102.024	7.58171	9.64	0.17809	4.42383	10.3218	9.58278	12.15	3.95	0.41	0.12	0.568043	1.85
		Čovići I	6.9424	7.14616	3.97	1.39328	3.9	71.42	10.3531	11.5538	46.56	70.9863	4.69	1.53	7.25738	17.2777	1.40659	19.3956	10.1995	0.227539	0.925076	5.81317	0.156666	9.31141	1.34317	10.2315	0.190237	1.03325	0.375317	5.07154	96.5276	5.50551	9.30121	0.298563	4.34	4.26484	6.55986	9.7	6.06	0.28	0.17	2.65	4.67
		Čovići II	4.69891	4.8	2.14	1.69158	4.67	63.6598	5.42569	19.5448	61.4516	51.13	7.97	1.56	8.21865	19.2552	1.35436	19.353	9.21228	0.233729	1.3119	5.62579	0.229959	9.353	1.27143	11.3062	0.263887	1.69365	0.74	4.30196	98.816	6.9521	9.38474	0.310005	3.42	3.24981	7.05	10.1749	5.87	0.55	0.27	0.900838	1.98
		Poreč	1.15622	0.287004	0.32	3.58755	4.3099	39.9222	3.26	17.3884	41.4299	51.257	0.44458	1.44	0.97	5.41509	0.50234	8.67866	4.42555	0.053228	0.765153	4.07622	0.0831688	4.49646	1.11779	9.47642	0.798421	1.3806	0.395883	3.02182	66.8078	5.35	5.91949	0.218803	4.23059	4.43829	6.52016	2.41052	2.11	0.13	0.25	2.36432	3.90922
		Limski zaljev	0.489401	0.493891	0.27	0.440012	n.i.	44.4367	3.03	29.5205	48.0688	36.1675	0.665367	0.43	0.87	5.09737	0.34245	2.35612	4.20868	0.0765047	0.659398	3.33848	0.233157	6.08884	0.841552	3.89156	0.309662	1.31515	0.324234	2.19728	69.6066	3.35	6.45642	0.0872259	4.38	0.41	11.2451	14.7651	1.34	0.21	0.25	0.947144	3.54545
		Bale	0.530441	0.301363	0.467787	4.1651	9.11657	40.9808	3.44	49.6088	51.1791	61.1662	2.0647	0.72	1.16057	7.47881	1.02189	5.03891	3.57739	0.328464	1.09123	3.60751	0.397807	3.39464	0.357661	10.2369	0.313866	1.44159	0.350362	5.86105	70.84	7.34	1.97416	0.480075	1.97777	3.71	7.21117	10.636	5.02	0.39	0.41	2.41975	n.i.
		Vodnjan	n.i.	0.247436	0.305921	0.27443	2.94507	5.40761	0.6	31.6152	44.652	43.2535	1.7399	1.56	2.33948	12.7324	1.04034	4.58898	8.05073	0.375984	2.37271	4.13442	0.368683	6.49884	1.36887	4.00541	1.17176	1.25936	0.49	3.05047	71.6726	5.95	10.8601	0.241138	1.99	14.01	7.81851	9.7661	0.89	0.15	0.45729	0.944884	4.73
		Muntrilj	0.482624	0.469093	0.117273	1.6	0.851741	37.65	0.530689	6.21113	37.0918	30.994	0.717327	2.31	3.88304	14.6802	1.27082	6.56888	4.22798	0.47	1.48588	3.91904	0.0658763	2.34033	1.09794	7.27633	0.278144	1.62495	0.32	3.12757	82.231	3.68	4.35007	0.239652	4.25746	4.51	8.98364	2.1273	1.16	0.1	0.16	2.35171	3.83073
2nd	leaves	Sela Žakanjska	0.722196	0.722196	0.722196	1.381	10.22	111.663	5.30403	36.0971	70.4487	40.74	3.6698	3.05988	6.09255	8.1243	0.88	22.2536	8.06287	0.105766	6.94346	8.76681	0.64	9.09944	0.149836	8.16407	1.08814	1.13699	0.105766	5.07955	91.31	3.37327	8.21253	0.52	3.78195	3.46269	8.83154	1.66	3.5773	0.349073	0.847773	0.981632	5.5
		Sopčić vrh	3.54419	0.32	0.43	3.39	13.842	157.192	7.74893	56.8705	92.4556	75.9921	4.46	1.69862	9.54958	11.0039	2.83746	41.7961	9.1787	2.56267	8.25183	12.4077	2.71533	10.4724	3.87236	10.7037	2.79821	2.76652	1.62373	8.67908	196.91	11.8271	30.8169	6.88475	26.22	23.7491	32.71	18.5241	6.71499	0.571768	0.543198	1.79051	7.38
		Žakanje	6.56663	6.63268	5.6	8.27911	29.86	244.92	12.56	57.2275	100.806	97.7176	6.58256	3.52193	10.0971	20.9856	3.30003	51.6526	10.9755	3.10148	9.34572	13.7018	2.37	14.1045	3.66183	16.1394	2.33092	3.16	1.18531	9.34	207.8	19.0736	40.48	8.21286	35.24	28.059	40.9	24.0983	8.59463	1.42761	0.627111	0.405496	6.73
		Zagreb I (Gračani)	2.77597	1.04457	0.955036	4.44239	15.9461	108.636	2.33276	31.7932	70.59	43.9439	2.39387	14.9111	4.13987	7.13314	0.257879	20.6657	5.08344	0.152979	5.1532	5.7037	0.118012	8.26135	0.327812	8.11835	0.174833	1.92661	0.166091	4.16766	91.44	3.66	10.2745	0.36422	3.6729	2.91	7	4.5515	2.569	0.29629	0.35	1.2127	5.97303
		Zagreb II (Vrapče)	2.07622	1.04633	2.12255	4.48006	16.16	112.465	3.42985	35.6244	70.4196	37.1	2.06381	13.4674	5.09	8.22721	0.179505	24.3621	6.08527	0.105076	5.3835	6.45971	0.140101	9.37045	0.389657	8.163	0.227665	1.95882	0.328363	4.17782	104.37	5.87	9.32408	0.177616	2.95964	1.68	6.36079	2.52826	3.47115	0.382889	0.475225	0.66	7.32697
		Koretići	2.93358	1.08416	0.752887	4.465	15.64	120.67	1.58444	35.5736	74.69	36.3912	2.7532	8.73445	9.36166	9.34333	1.25581	39.229	8.12282	1.11026	4.33988	8.591	0.874978	10.1194	1.11467	10.1294	0.3	2.12025	0.211702	5.13435	121.533	4.93	20.3166	0.20794	9.43732	4.24216	3.41	3.22546	7.91193	0.340028	0.433966	0.474155	3.22
		Ogulin	2.91072	2.99982	3.20773	0.568671	4.03	101.678	2.12283	30.1042	61.9278	38.1504	2.60491	1.63135	8.69161	9.69684	0.635068	30.9962	8.31136	0.38278	7.22709	7.92	0.569821	10.6674	0.77861	9.81461	0.552422	2.40933	0.574171	5.70175	102.095	2.72155	8.93178	0.667701	2.62	2.82	4.90817	4.9718	1.4455	0.171037	0.47	0.528491	5.69329
		Čovići I	2.29353	1.19	1.51909	1.19578	2.41267	82.3364	0.975746	26.3618	61.4239	35.8215	1.58	3.94444	4.59326	5.31989	0.318441	22.4727	5.60099	0.318441	4.28805	4.67614	0.29663	7.54135	0.449307	6.45276	0.366425	1.2345	0.28	4.49213	91.6831	4.39058	15.5088	0.640911	3.38	3.34495	9.44	5.7401	6.17397	0.140287	0.353334	0.357751	3.27
		Čovići II	1.79	2.34986	2.08215	1.36866	3.03399	92.3515	1.30904	38.0097	65.3392	31.8549	2.69877	3.61191	4.33978	5.47671	0.56195	20.5209	6.10127	0.461757	2.85331	3.91045	0.335427	7.38334	0.331071	5.58975	0.448688	1.01064	0.500963	3.52094	79.37	5.80502	13.6547	0.649581	3.56	5.37527	2.05197	5.09	1.14922	0.8922	0.321973	0.38	4.66996
		Poreč	0.713606	0.566128	0.49	4.34348	4.37201	44.667	0.454225	32.3555	39.0604	28.0203	0.46	1.82088	1.30471	3.45017	0.517253	26.9143	9.86471	0.40917	3.0765	3.69634	0.108083	6.14299	0.366709	4.76	0.524973	1.47456	0.37	2.97332	79.862	4.29	10.4676	0.399753	3.26326	11.9871	0.51	3.50391	1.59877	0.100274	0.39165	0.45	3.50887
		Limski zaljev	0.4	0.30214	0.513159	1.17979	15.4561	41.3309	0.831072	22.8818	57.4835	47.58	2.75616	1.17894	0.424156	7.21592	1.6188	11.7916	4.42736	0.416373	2.17137	4.72793	0.315198	9.64253	0.280176	6.36237	0.182893	1.05	0.459178	1.95113	64.0196	2.33	12.768	0.592695	5.76396	5.59	2.7948	2.88159	1.2992	0.374956	0.47	0.746616	4.79424
		Bale	0.899289	0.727084	0.220039	1.67421	0.24	49.3	0.544821	36.8005	4.08207	36.046	0.829892	1.18621	6.62488	4.29599	0.663695	21.9991	6.99749	0.473513	7.26183	5.83466	0.147488	6.12026	0.931501	2.65117	0.353194	0.846114	0.566663	2.76399	100.62	6.68	23.5914	0.950557	3.56159	4.45025	11.175	1.67	1.54671	0.239897	0.44	0.66096	4.17103
		Vodnjan	1.83758	0.914003	0.44	0.459394	3.40372	46.0639	1.72506	21.9035	52.2218	31.9155	1.73	1.40741	3.39216	3.435	0.368866	21.07	6.25268	0.508647	4.36427	4.07893	0.349452	2.68044	0.396046	3.30042	0.396046	1.65796	0.201906	3.5269	80.082	3.7	15.0338	0.409944	10.689	0.13	6.39535	2.41151	1.82659	0.0954806	0.482393	1.32	3.96366
		Muntrilj	1.24	0.894951	0.622158	1.17253	4.57891	151.615	0.96	34.0961	70.7602	21.0028	2.28334	0.766267	3.40944	4.51488	1.37077	15.8411	4.68998	0.493165	3.59972	4.43815	0.520347	5.81291	0.753339	8.07035	0.761105	1.4562	0.431034	2.48318	61.39	9.81	11.7463	0.283405	11.5879	5.11	11.5524	15.8001	4.51577	0.348082	0.490481	2.14	1.9378
	stalks	Sela Žakanjska	1.83852	1.76453	1.71521	2.61	5.96	71.5308	2.36723	32.45	90.649	42.2063	2.28373	2.13192	0.231158	10.5945	1.23116	9.4197	20.4839	0.430026	2.2497	6.40453	0.126414	8.17929	0.379243	7.11409	0.697564	1.95714	0.13725	4.17114	52.32	2.62297	8.56	0.277213	2.93	9.31457	4.65416	7.53	2.27124	0.273101	0.0841096	0.953067	0.54
		Sopčić vrh	1.59624	1.91549	1.37522	0.629445	1.79	62.31	1.9036	25.1481	81.5078	20.0257	1.64431	2.92978	0.280526	3.51563	0.176228	3.58241	15.3011	0.25535	1.79464	0.945875	0.222982	2.35333	0.26614	3.44884	0.212192	1.09333	0.226578	2.31275	61.71	2.75878	7.37109	0.366731	2.02	9.13959	3.89564	8.5	2.87758	0.395502	0.168008	1.49297	2.27
		Žakanje	0.987967	1.60545	1.06206	0.274587	1.52	60.1907	1.23117	24.907	70.4441	26.11	0.552725	2.8901	0.209799	12.2897	0.845971	6.83602	19.2844	0.388096	2.82144	1.49753	0.0976651	4.44815	0.184479	5.53014	0.209799	1.98389	0.26044	1.02022	55.91	2.74645	7.26369	0.27366	1.98	8.0137	4.56414	8.04	5.16845	0.202538	0.161145	2.4538	0.65
		Zagreb I (Gračani)	0.269467	0.955382	0.318461	0.574938	0.99	51.2104	0.368007	15.1569	60.2364	27.2	0.283552	0.10816	0.286103	11.7376	0.978927	5.09714	20.9374	0.350227	2.64577	2.41258	0.0717523	4.085	0.111216	5.10928	0.139464	1.7247	0.0681646	2.0769	49.02	2.39779	7.18106	0.200615	2.41	8.38378	3.39407	8.85	1.51079	0.149579	0.53	0.79913	6.26096
		Zagreb II (Vrapče)	0.842369	0.867145	0.470736	0.390202	0.93	51.8592	0.803411	14.32	61.0214	29.0205	0.24854	1.63646	0.283016	3.23386	0.268503	3.5789	2.43755	0.183454	1.42597	1.43904	0.105224	1.74152	0.163279	2.45609	0.116109	1.07764	0.130623	1.10234	58.36	3.32968	8.32962	0.190961	3.27	9.42936	5.5598	6.48	5.74923	0.234998	0.138853	1.98381	5.45
		Koretići	0.505941	0.881456	0.430426	0.370501	2.02	50.9149	0.21389	15.5732	50.3866	26.585	0.292859	7.41438	0.657777	1.41591	0.186464	1.57773	0.57656	0.157777	0.458988	0.121919	0.150605	0.206319	0.189646	2.71046	0.12909	0.756613	0.125505	1.01137	47.01	2.47491	7.16087	0.161199	2.91	8.22065	4.48108	7.82	2.74031	0.447015	0.08	1.68	0.26
		Ogulin	0.61176	0.783053	0.415997	0.324942	0.5	41.5869	0.5587	15.1835	50.601	24.1661	0.151064	1.72146	0.643349	3.93783	0.146933	3.37464	4.38415	0.103928	1.22205	1.48366	0.103928	1.09299	0.200689	3.45551	0.114679	0.899515	0.160923	2.01077	50.36	2.27043	4.14067	0.190375	3.95	1.22052	1.70616	7.59	1.65657	0.335928	0.68941	3.79826	5.1
		Čovići I	0.743341	0.817675	0.644229	0.482062	0.92	50.9106	0.699975	15.9876	60.6629	26.3895	0.315486	1.21759	0.197496	1.35099	0.123378	2.31005	2.80226	0.11975	2.17935	1.34473	0.11975	2.0655	0.137893	2.02347	0.123378	0.729384	0.156037	1.9416	44.8	4.68	4.18721	0.262598	2.2746	1.24047	1.47162	7.91	1.37014	0.23501	0.171558	1.21	1.14216
		Čovići II	0.18	1.352	1.22909	0.417515	1.59782	61.1083	0.651196	23.39	70.4204	15.0848	0.474224	6.90994	0.665602	2.9089	0.306004	3.12734	2.15769	0.115201	0.295203	0.151202	0.216002	3.31273	0.136	5.85841	0.169202	1.79201	0.165602	1.21932	48.35	5.06	3.42798	0.240782	3.70454	2.29309	3.72749	6.78	1.64337	0.718776	0.150546	1.64	1.13058
		Poreč	1.10285	0.224896	0.116773	4.12	4.21959	64.375	0.284502	23.319	69.7118	20.978	0.85	0.127935	0.530179	3.45352	0.368467	3.11653	3.57983	0.203534	1.83181	n.i.	0.122822	2.14752	0.540418	7.67561	0.249154	1.46334	n.i.	2.77954	61.17	4.67763	2.2	0.4363	2.96663	9.72384	5.36	8.13115	1.47149	0.121738	0.217989	0.820706	1.2
		Limski zaljev	0.458031	0.20741	0.12531	3.3	4.24301	53.1266	0.258259	14.1353	70.5424	17.8402	1.14	0.260757	0.627585	6.62415	1.05883	7.10823	20.1906	0.357618	1.74679	6.17314	0.154267	4.33118	0.1157	9.19738	0.192833	1.61279	0.599536	2.82	64.076	5.1252	10.67	0.156765	7.62525	9.63138	3.85	10.6643	0.775838	0.0512723	0.07	1.62004	1.45922
		Bale	0.172156	0.223803	0.14	n.i.	2.84454	48.1477	0.74	3.83978	4.50757	19.8819	0.217785	0.151329	0.83	3.75571	0.310801	2.87785	3.93405	0.131429	1.45972	2.91251	0.0523822	0.837422	0.188576	3.32431	0.181592	1.40035	0.282864	2.00474	63.2888	2.54467	4.39936	0.3	3.22976	12.6797	6.41	8.95361	0.576966	0.0691323	0.1	2.35896	0.423012
		Vodnjan	0.364419	0.173533	0.377434	1.06	0.600767	43.5872	0.269077	3.88518	44.1461	15.7822	1.34853	0.455954	3.63273	12.0479	0.80962	9.15744	26.4328	0.306247	2.00586	n.i.	0.334408	4.33649	0.306247	5.09031	0.612495	1.67908	n.i.	2.06713	44.53	5.55235	11.8246	0.617384	12.6409	14.3431	7.64067	8.18438	2.45425	0.108902	0.27	3.10517	0.302486
		Muntrilj	0.236785	0.185123	0.13	0.563978	3.06218	46.0568	0.83	14.8905	9.88063	15.413	0.793597	0.224633	1.70118	2.48763	0.81042	3.51301	3.6292	0.16418	2.0505	1.40274	0.0768501	3.57914	0.562403	5.02603	0.146714	0.988572	0.136234	1.04074	59.7285	2.34366	8.97538	0.25	2.29684	1.9192	1.4161	7.11	1.15911	0.0905232	0.11	2.57779	0.575034
3rd	leaves	Sela Žakanjska	0.32	0.238278	0.147732	3.95065	4.73949	44.0766	0.191676	23.5382	27.1428	14.5719	0.32727	1.26045	0.761747	5.70398	0.301605	7.61468	4.6701	0.100535	1.02469	2.62772	0.873883	6.43454	0.313206	4.01808	0.208804	1.05562	0.255205	1.23633	50.99	1.68371	4.56853	0.176238	2.62	9.88324	6.4	9.85245	0.881045	0.156729	0.156129	2.83	0.912754
		Sopčić vrh	1.2	0.938908	0.443241	1.94931	3.38997	48.2894	4.67055	17.1932	75.6131	33.8507	1.59	13.3076	0.208825	12.8423	0.502726	6.7162	4.87364	0.286167	7.31659	4.10124	0.375111	1.60177	0.746355	1.79848	0.297768	2.06504	0.398314	0.786835	88.04	1.49487	15.1107	0.0892434	2.91	1.93989	0.65	11.6086	4.50742	0.348748	0.800741	2.41	0.588544
		Žakanje	0.751257	0.799108	0.13	0.507218	6.02393	51.0711	9.81911	9.62088	13.9828	6.9551	0.29402	0.347317	0.947349	3.63955	0.75322	7.02517	2.99024	0.205777	6.28977	3.478	0.0931818	6.63018	0.139773	7.27909	0.283428	0.349432	0.337784	2.34172	83.44	2.96718	4.75305	0.536481	4.53	0.31	6.82875	14.0045	1.1751	0.218606	0.964729	5.63191	1.72847
		Zagreb I (Gračani)	0.33	0.314277	0.171424	1.70947	8.99188	43.2083	0.724925	0.892753	1.50845	9.35	0.413065	0.695631	0.150683	1.2915	0.722505	2.583	3.9901	0.127501	0.637504	3.10301	0.204774	1.34765	0.969779	4.26757	0.220229	1.49137	0.301366	1.43188	67.73	3.4849	4.78489	0.180556	3.44	14.2439	1.71429	1.77669	0.854938	0.0815047	0.32	2.50465	0.33201
		Zagreb II (Vrapče)	0.38	0.18138	0.252977	2.42954	4.717	42.4286	0.218895	0.6	78.2873	20.5337	0.879863	2.01043	0.278849	1.35088	0.782326	2.02631	5.82999	0.189772	0.611919	n.i.	0.205264	5.4035	0.309832	3.29276	0.395036	1.26257	n.i.	2.22332	51.37	4.11273	14.2787	0.458056	6.8	13.46	7.64002	6.96939	1.55469	0.070283	0.27	1.73238	2.03692
		Koretići	0.94914	1.2033	0.111196	0.389187	0.12	34.9434	0.177644	13.402	52.54	30.1553	1.32056	1.6821	0.196559	1.40492	0.418897	4.82357	4.17377	0.264227	n.i.	1.26077	0.373785	1.07711	0.248116	5.71335	0.14178	1.28891	0.122447	2.10738	40.63	4.68173	11.2837	0.31511	2.7	8.68	5.75998	15.4458	1.23512	0.570142	0.270223	2.2791	2.28
		Ogulin	1.74333	1.37656	0.204817	2.19107	0.12	43.0354	0.651732	8.99178	6.46	8.38887	0.533702	8.94165	0.440589	10.4193	0.997122	5.0552	2.90891	0.11208	0.181646	4.29776	0.170052	2.69611	0.289861	5.4203	0.162322	1.61163	0.4174	3.2578	65.59	2.99	4.26367	0.471593	5.89222	5.67	8.11753	15.8176	1.18392	0.15418	0.26	2.57999	1.79259
		Čovići I	1.20829	1.18	0.147468	0.918108	1.7367	45.092	0.613339	34.95	71.1956	30.4905	0.808116	4.16125	0.320365	4.12309	1.12321	2.2719	4.0537	0.135094	2.25414	3.5371	0.135094	1.76704	0.231589	8.80714	0.683189	1.78324	0.343524	1.40241	55.77	6.48	5.54936	0.172583	3.8487	15.9509	6.5916	11.46	4.4321	0.392342	0.183823	3.48374	2.22
		Čovići II	0.38	0.194517	0.189773	3.61991	1.76192	41.1901	0.69	32.8495	71.8639	38.3537	0.891694	0.991004	0.300261	0.839196	0.411897	8.11223	5.52524	0.196325	1.59754	5.1131	0.180927	2.15394	0.754502	1.62245	0.242519	1.70533	0.496586	2.15394	50	2.47	6.19208	0.16879	7.03708	0.49	5.06257	6.95793	1.59129	0.191521	0.227171	2.18	0.645645
		Poreč	0.572893	0.26735	0.291221	0.315091	8.23	41.1289	0.331997	16.0186	15.7408	16.86	0.690226	0.507952	0.216926	2.4208	0.739872	9.45802	5.08531	0.197557	0.402862	5.78338	0.201431	2.19561	0.216926	5.20754	0.441599	1.6773	0.561683	2.78674	51.32	3.57999	8.51933	0.284946	6.63752	2.9302	4.98308	12.71	3.19305	0.24475	0.204535	0.971912	1.44
		Limski zaljev	0.30158	0.335089	0.30158	0.292006	5.47	20.9095	0.184573	12.0696	15.7214	24.21	1.22846	0.580573	0.268005	1.83461	1.09144	7.79005	24.1354	0.221395	1.10309	2.59954	0.279657	3.4152	0.722448	1.43947	0.170902	0.617576	0.252468	1.52414	49.45	5.59157	7.27	0.134454	2.83454	2.38	1.5126	8.16483	3.37915	0.209723	0.144767	1.98435	0.87
		Bale	0.430771	0.667893	0.454483	0.36	4.67669	32.7426	0.78289	31.66	48.4677	22.3641	0.914196	1.82498	0.336698	1.42141	0.750355	4.68365	9.8225	0.343111	0.153919	3.86302	0.362351	1.02528	0.541923	3.65838	0.246912	1.04537	0.375178	4.52054	46.01	5.51388	13.5341	0.359831	5.72	2.83416	4.72893	3.46	2.91984	0.14746	0.464786	1.65	1.37444
		Vodnjan	0.442976	0.681136	0.37	3.74863	5.51666	40.5919	0.315123	33.3189	2.29	25.8542	0.464837	0.482431	0.401941	2.33101	0.943015	7.4143	8.59143	0.100485	2.51599	7.4017	0.119809	7.21771	1.07828	3.84757	0.115944	1.73144	0.718855	1.85358	59.78	1.82832	10.3979	0.4571	1.98269	3.53896	5.16907	5.34	1.85782	0.176809	0.160053	2.77743	1.08
		Muntrilj	0.166695	0.252424	0.166695	0.790611	7.74	39.6067	0.281076	27.3422	75.5912	20.5	0.49922	0.91749	0.367121	1.71298	0.289832	3.3698	6.96716	0.139119	0.285968	5.17272	0.139119	6.40262	0.734242	1.29176	0.23573	0.888819	0.502376	1.90955	71.75	4.35	10.7269	0.658827	5.77994	9.8	6.15539	15.693	2.19158	0.149138	0.228052	2.38	1.65238
	stalks	Sela Žakanjska	0.51	0.232098	0.314709	0.381585	4.75425	34.5315	0.122735	32.5024	12.3092	11.14	1.32234	0.522599	0.628806	3.29364	0.880967	3.75754	12.2915	0.287272	0.887351	2.43205	0.261737	5.91464	0.459635	1.83238	0.507514	1.20335	0.236201	2.38905	68.89	3.61	3.31686	0.400533	4.49731	3.71068	3.27058	8.57	3.69763	0.216072	0.32055	0.93	0.921996
		Sopčić vrh	0.37	0.288176	0.0907951	0.501347	n.i.	32.5954	0.301232	28.5	55.5	10.0298	0.328172	1.58627	0.19859	5.84221	1.09545	7.72754	2.6351	0.128123	0.0960919	1.91286	0.0608582	5.12066	0.451632	6.95944	0.285073	1.47982	0.185778	1.02413	71.2	1.1	9.39261	0.21806	3.72614	4.31025	3.13887	5.21	0.666557	0.0775681	0.06964	2.26551	0.53
		Žakanje	0.32956	0.25894	0.207936	0.345253	4.27	33.3679	0.272833	8.67453	15.97	11.5539	1.37552	1.76064	n.i.	1.17976	1.29244	2.01253	2.84177	0.356536	1.39431	2.16331	0.229202	0.786506	0.222835	1.17976	0.846773	1.66808	0.210102	3.72434	47.55	2.05092	2.90014	0.0844835	1.14	10.0883	3.23	5.0695	3.25957	0.227197	0.08	1.72753	0.47789
		Zagreb I (Gračani)	0.18	0.145336	n.i.	0.302456	1.06317	33.09	0.107787	21.5598	50.23	16.2175	0.369134	0.206814	0.245411	1.0422	0.172106	1.76017	3.40303	0.0350587	0.124299	2.19871	0.0796788	0.833764	0.13386	4.4699	0.172106	1.2908	0.213539	1.43593	66.94	1.2745	6.32894	0.397178	1.39	3.80666	3.35727	10.25	0.352644	0.0723815	0.08	1.10722	0.663244
		Zagreb II (Vrapče)	0.197125	0.25232	0.279917	1.39959	5.08	31.2325	0.575007	11.9284	49.5743	32.59	1.69573	0.677426	1.7658	5.11402	0.978867	9.55392	3.58356	0.143951	1.50349	1.81157	0.262311	4.99779	0.73575	8.76357	0.537417	1.66343	0.17594	0.813594	69.34	5.16	4.39423	0.247306	2.01089	0.38207	4.96258	9.15	1.62735	0.181714	0.1391	2.47	1.68907
		Koretići	1.03078	0.428834	0.503585	0.9	2.79835	23.34	0.325354	17.957	40.4159	34.2958	1.94815	2.54129	0.772519	6.23999	1.01513	8.93084	15.3101	0.418182	1.63442	7.85565	0.494795	8.86125	1.10451	8.86125	0.746981	1.43012	0.762942	4.94096	53.26	8.36	6.38445	0.411623	6.13541	1.9572	1.97681	6.63	5.80225	0.460046	0.214823	1.18	2.29696
		Ogulin	0.553409	0.796752	0.545559	0.647606	5.23	30.9281	0.234582	8.66	50.9768	40.0016	2.14212	2.07447	6.98388	19.6936	0.506355	8.44673	8.4172	0.455401	6.71318	8.42716	0.42037	7.86818	0.885325	6.59539	0.697432	1.6146	0.818448	3.51754	79.78	4.21667	13.1691	0.525475	4.63	17.2431	7.12	16.2542	5.25683	0.297332	0.616558	2.60678	1.45
		Čovići I	0.165075	0.491293	0.279055	1.34	n.i.	18.8	1.27944	6.75893	34.7575	33.9295	0.966004	0.384452	0.153075	3.12848	0.854666	8.06452	2.67939	0.165831	1.64555	2.82391	0.149886	6.83631	0.921637	1.55265	0.414577	1.49567	0.274259	1.43678	72.76	2.29	7.83077	0.367977	4.88501	n.i.	4.35	3.98668	4.89811	0.373058	0.237722	2.23	0.785802
		Čovići II	0.122035	0.153528	0.114162	2.61391	2.38	31.8275	0.0784274	3.4612	53.65	16.935	0.256114	0.793828	0.118183	1.90329	0.198036	2.06576	4.13731	0.070271	0.558973	2.40086	0.0862416	1.57834	0.20123	5.33849	0.18526	1.35431	0.233172	0.858801	47.54	1.31	13.2312	0.330785	10.8703	15.1837	3.86422	4.4	3.33632	0.326504	0.0826737	1.75	0.674617
		Poreč	0.154157	0.513857	0.205543	3.45865	5.12587	18.47	0.166413	16.5847	20.8903	15.1784	0.428607	0.214645	0.141118	1.14199	1.06801	1.11869	2.52624	0.144325	0.301479	1.38698	0.0641445	3.35606	0.282236	3.33275	0.195641	1.22837	0.134703	1.30513	46.1	3.46283	7.64712	0.17486	3.29	10.7768	5.21095	9.7	1.78105	0.0817966	0.09	1.70043	0.285563
		Limski zaljev	0.189429	0.1105	0.1	2.69147	n.i.	5.3	0.0697224	9.82269	10.4151	7.29223	0.199697	0.191908	0.25937	1.04709	0.297796	0.55845	3.86739	0.0384253	0.419476	1.84635	0.0896589	1.44266	0.13769	1.8615	0.150499	0.925408	0.179318	1.34959	44.17	1.33739	5.12793	0.17	1.15684	2.73	1.36965	2.26921	0.767452	0.0806866	0.08	0.807049	0.543693
		Bale	0.173591	0.125853	0.169251	1.48854	4.91	34.575	0.0831969	31.56	25.335	19.1705	0.486259	0.354585	0.397902	2.81468	1.0599	7.36933	1.78743	0.549317	0.242967	2.82802	0.151414	2.04704	0.711295	6.14111	0.242967	1.79232	0.274658	1.22822	47.11	2.92574	10.8	0.412404	1.65379	3.26	6.39558	12.7012	4.55206	0.0609751	0.185927	2.66	1.56762
		Vodnjan	0.134272	0.181663	0.154018	0.770092	3.2	31.3684	0.187046	27.4972	38.72	15.5068	0.59951	0.373564	1.05423	1.62995	0.78186	1.00126	2.63615	0.124969	1.22726	1.91363	0.124969	4.70357	0.990142	6.33353	0.278778	1.4003	0.185852	1.32725	42.76	1.96478	10.3086	0.23	6.78382	9.23629	3.98908	7.22	2.15161	0.417531	0.185781	0.902199	0.65
		Muntrilj	0.435619	0.160904	0.196225	0.341431	4.21	31.0035	0.218331	4.13558	31.8668	14.86	0.765979	0.582678	0.127372	3.37835	0.700547	1.08755	2.17376	0.0891606	1.64629	2.49183	0.0923449	1.06441	0.541332	2.38336	0.353458	1.21004	0.242007	1.43464	44.14	3.16926	7.13919	0.23	1.70261	n.i.	5.9767	1.12	3.10434	0.147621	0.0758258	1.96664	0.65

## Sheet: Pigments
Phenological stage	Plant part	Habitat	Carotenoids (mg 100 g-1 dm)													Chlorophylls (mg 100 g-1 dm)
			Violaxanthin derivative 1	Neoxanthin derivative 1	Neoxanthin	Violaxanthin	Violaxanthin derivative 2	13′-cis-lutein	Neoxanthin derivative 2	Lutein 5,6-epoxide	Lutein	Zeaxanthin	9′-cis-lutein	α-carotene	β-carotene	Chlorophyll a derivative 1	Chlorophyll a derivative 2	Chlorophyll b	Chlorophyll b derivative 1	Chlorophyll a derivative 3	Chlorophyll a derivative 4	Chlorophyll a	Chlorophyll a derivative 5	Chlorophyll a derivative 6
1st	leaves	Sela Žakanjska	1.7747	n.i.	3.17599	3.92537	n.i.	2.72682	0.708917	0.968532	23.63	0.741607	3.86755	5.59185	16.4691	4.73363	n.i.	273.532	n.i.	n.i.	8.66896	793.731	3.04045	37.1712
		Sopčić vrh	2.28954	n.i.	3.30605	2.20628	n.i.	2.44546	0.666428	0.881794	24.0108	n.i.	0.751813	5.76771	16.15	n.i.	37.1224	138.237	29.734	39.9728	26.6341	675.247	137.052	73.0538
		Žakanje	1.90939	n.i.	3.13241	1.7807	n.i.	2.55623	0.620704	0.860707	22.8482	n.i.	0.89447	4.97	16.1477	n.i.	34.0032	120.885	26.6693	28.3676	13.5947	491.182	93.7961	124.238
		Zagreb I (Gračani)	1.99031	n.i.	2.50644	1.88665	n.i.	2.16706	0.626543	1.06068	19.1128	n.i.	0.583226	4.63	13.65	n.i.	23.1429	99.7754	23.1321	28.8083	29.5178	473.845	88.6696	114.189
		Zagreb II (Vrapče)	2.31474	n.i.	3.56935	3.12576	n.i.	2.6509	0.809265	0.997228	23.5097	n.i.	0.612042	5.2298	15.9197	n.i.	22.9935	99.5878	22.9386	28.9468	29.319	472.93	88.8371	113.865
		Koretići	1.69641	n.i.	2.26646	1.62568	n.i.	1.95543	0.541982	0.761687	19.059	n.i.	0.654642	3.84	11.6993	n.i.	18.586	146.128	30.8494	16.8869	7.85976	449.617	85.3416	114.082
		Ogulin	1.6908	n.i.	5.17999	3.573	n.i.	3.40062	0.540599	0.994573	28.6	n.i.	1.16496	8.74	19.9327	n.i.	15.1967	261.953	55.8849	14.3991	4.89219	747.705	116.918	102.835
		Čovići I	0.982454	n.i.	2.40695	2.10425	n.i.	2.07957	0.275546	0.632968	16.68	n.i.	0.707736	2.75	9.8433	n.i.	n.i.	131.018	27.9663	7.18164	3.04161	406.823	70.0742	32.1304
		Čovići II	2.05	n.i.	5.11	4.1355	n.i.	2.82	0.65	1.15577	29.92	n.i.	1.23	9.92062	20.874	n.i.	24.0006	269.072	58.6727	26.143	10.5362	902.972	169.36	42.4158
		Poreč	1.28303	3.82568	2.21664	1.36162	0.175329	0.368975	0.21	0.462098	25.3933	0.73	1.51653	5.59868	14.3903	14.5445	9.36	219.23	41.7441	9.93451	7.75417	797.59	14.013	6.56113
		Limski zaljev	1.15001	2.98152	1.37766	1.23	0.395793	0.288308	0.17	0.323999	22.9593	0.834963	1.90772	4.32993	15.4154	n.i.	n.i.	199.992	41.8553	n.i.	n.i.	710.809	19.1053	n.i.
		Bale	1.30734	3.25462	1.60463	1.87929	0.467606	0.323026	n.i.	0.319028	25.7891	0.836742	2.05011	15.7623	14.855	26.9569	n.i.	263.083	51.8385	11.0288	6.44799	826.909	19.1452	12.8582
		Vodnjan	0.666641	4.15606	3.19187	3.11704	0.375493	0.137843	n.i.	0.352678	28.7204	0.824433	2.92666	19.2313	15.715	17.6733	n.i.	299.911	59.8135	34.9176	12.3389	990.945	21.2591	7.0092
		Muntrilj	1.34928	3.72183	2.8376	2.23841	0.490366	0.385069	n.i.	0.388829	27.0882	0.789837	2.42857	15.6926	13.9255	24.5746	n.i.	247.202	48.8878	12.4578	7.97744	769.106	16.0893	7.57273
	stalks	Sela Žakanjska	0.284477	n.i.	0.415337	0.409647	n.i.	0.28021	n.i.	0.243228	3.7037	n.i.	0.71	0.515793	1.86	n.i.	n.i.	43.3463	n.i.	n.i.	n.i.	106.096	n.i.	3.50981
		Sopčić vrh	n.i.	n.i.	0.289749	n.i.	n.i.	n.i.	n.i.	n.i.	2.8546	n.i.	n.i.	n.i.	1.32	n.i.	n.i.	2.14401	n.i.	n.i.	0.232058	4.8901	0.386764	0.742586
		Žakanje	0.228811	n.i.	0.42	0.129145	n.i.	0.207754	n.i.	n.i.	3.14922	n.i.	n.i.	n.i.	1.536	n.i.	n.i.	24.8878	n.i.	n.i.	1.82691	62.8631	7.36609	7.02994
		Zagreb I (Gračani)	0.177024	n.i.	0.331745	0.163085	n.i.	0.211871	n.i.	n.i.	3.5866	n.i.	n.i.	n.i.	1.64	n.i.	n.i.	27.7095	4.77405	n.i.	2.55422	69.5601	8.64793	7.70461
		Zagreb II (Vrapče)	0.22	n.i.	0.214489	n.i.	n.i.	n.i.	n.i.	n.i.	2.7837	n.i.	n.i.	n.i.	1.33	n.i.	n.i.	26.5929	4.53568	n.i.	2.65371	63.1912	8.52517	6.71403
		Koretići	n.i.	n.i.	0.17	n.i.	n.i.	n.i.	n.i.	n.i.	2.6853	n.i.	n.i.	n.i.	n.i.	n.i.	n.i.	20.6671	n.i.	2.38643	4.28408	44.7971	6.46925	8.76943
		Ogulin	n.i.	n.i.	0.26	n.i.	n.i.	n.i.	n.i.	n.i.	2.4457	n.i.	n.i.	n.i.	1.09	n.i.	n.i.	26.7404	n.i.	n.i.	n.i.	60.9564	4.00418	5.15638
		Čovići I	0.167715	n.i.	0.169101	n.i.	n.i.	n.i.	n.i.	n.i.	1.8677	n.i.	n.i.	n.i.	0.82	n.i.	n.i.	17.6327	n.i.	n.i.	n.i.	48.0552	n.i.	3.47793
		Čovići II	n.i.	n.i.	0.22	n.i.	n.i.	n.i.	n.i.	n.i.	2.8557	n.i.	n.i.	1.33	1.12	n.i.	n.i.	27.9822	n.i.	n.i.	n.i.	67.4215	9.10089	2.74193
		Poreč	n.i.	0.406047	n.i.	n.i.	n.i.	n.i.	n.i.	n.i.	2.4611	n.i.	n.i.	n.i.	0.67	n.i.	n.i.	22.11	n.i.	n.i.	n.i.	54.6202	2.53071	n.i.
		Limski zaljev	n.i.	0.48	n.i.	n.i.	n.i.	n.i.	n.i.	n.i.	2.4811	n.i.	n.i.	n.i.	0.31	n.i.	n.i.	23.9569	n.i.	n.i.	n.i.	56.9737	3.3961	n.i.
		Bale	n.i.	0.32	n.i.	n.i.	n.i.	n.i.	n.i.	n.i.	2.3064	n.i.	n.i.	n.i.	0.28	n.i.	n.i.	22.5281	n.i.	n.i.	n.i.	52.3726	2.29487	n.i.
		Vodnjan	n.i.	0.41	n.i.	n.i.	n.i.	n.i.	n.i.	n.i.	2.6387	n.i.	n.i.	n.i.	0.4129	n.i.	n.i.	26.977	n.i.	n.i.	n.i.	65.1644	3.49916	n.i.
		Muntrilj	n.i.	0.38	n.i.	n.i.	n.i.	n.i.	n.i.	n.i.	2.3964	n.i.	n.i.	n.i.	0.22	n.i.	n.i.	22.5471	n.i.	n.i.	n.i.	41.4369	n.i.	4.32897
2nd	leaves	Sela Žakanjska	1.59768	n.i.	5.46074	5.36759	n.i.	2.41303	0.377888	1.40415	31.7059	n.i.	0.926265	9.66513	21.0864	n.i.	14.1121	322.2	n.i.	24.064	13.4685	963.421	23.881	171.138
		Sopčić vrh	1.31451	n.i.	4.96888	4.473	n.i.	1.79844	0.262199	1.36026	28.5802	n.i.	0.786596	9.43193	17.96	n.i.	14.6724	241.759	n.i.	18.12	14.4007	765.025	29.7561	136.909
		Žakanje	1.1551	n.i.	3.35918	3.55054	n.i.	2.24757	0.285296	0.875023	20.6507	n.i.	0.647134	3.97	13.2291	n.i.	n.i.	164.533	n.i.	12.4793	5.70532	509.985	16.5545	99.9427
		Zagreb I (Gračani)	0.648476	n.i.	1.8879	3.1	n.i.	0.660679	0.177808	0.319008	11.6951	n.i.	0.458466	2.96	7.29	n.i.	n.i.	97.8953	17.1285	2.72245	n.i.	313.727	42.9966	3.12175
		Zagreb II (Vrapče)	0.654028	n.i.	4.13632	1.5891	n.i.	2.24925	0.149195	0.534325	27.6424	n.i.	1.68625	9.6105	17.0251	n.i.	23.4261	254.819	51.5763	26.7322	10.9819	813.826	164.219	13.5648
		Koretići	1.57177	n.i.	4.94483	3.02627	n.i.	2.15112	0.201285	0.728125	30.588	n.i.	0.8799	12.442	17.5494	n.i.	11.449	264.173	52.577	13.1209	7.41695	803.161	125.377	29.9229
		Ogulin	1.78716	n.i.	5.86255	4.20028	n.i.	2.79482	0.256817	0.865438	32.4368	n.i.	1.25242	13.9282	18.6315	n.i.	16.3455	288.783	58.913	20.1273	11.8127	933.231	160.048	9.17543
		Čovići I	1.57276	n.i.	4.26868	4.33727	n.i.	1.82851	0.448863	0.953399	23.7697	n.i.	0.706351	10.3238	15.6937	n.i.	20.3183	229.802	47.3768	20.2695	6.32176	739.701	132.069	9.29244
		Čovići II	1.61229	n.i.	4.81429	3.90911	n.i.	1.65573	0.304042	0.547276	28.1633	n.i.	1.10498	13.2881	14.7709	n.i.	23.7533	232.643	51.6525	24.1307	7.66972	850.155	126.894	10.8353
		Poreč	0.76133	2.05086	1.08575	0.645582	n.i.	n.i.	n.i.	n.i.	16.5026	0.585262	0.942289	5.977	9.49736	1.64644	n.i.	151.371	25.9043	9.26759	7.92667	519.23	8.28312	5.87287
		Limski zaljev	1.98364	4.72492	1.87025	1.8686	0.381281	0.212005	n.i.	0.282673	35.7216	n.i.	2.54735	30.3734	19.3497	7.54594	n.i.	392.233	77.5575	36.7372	26.3338	1357.94	22.7234	13.3123
		Bale	1.79	4.84054	1.75721	1.82278	0.262271	0.172115	n.i.	0.252436	32.339	1.08515	2.38011	25.6539	18.8524	9.76211	n.i.	366.53	70.776	18.9781	14.097	1178.26	21.3845	13.6704
		Vodnjan	1.25612	2.50896	0.767448	0.929793	n.i.	n.i.	n.i.	0.191862	21.7548	0.729732	1.98421	15.612	11.5051	4.40495	n.i.	226.938	44.4355	15.3319	13.3685	739.985	21.7516	6.8806
		Muntrilj	2.06805	3.5047	0.795405	0.765884	0.224681	0.290282	n.i.	0.344402	33.2532	1.15457	2.22549	25.6525	15.7653	2.08317	n.i.	337.767	64.378	35.5772	33.494	1084.04	27.0225	17.8094
	stalks	Sela Žakanjska	0.174928	n.i.	0.264491	0.212713	n.i.	n.i.	n.i.	n.i.	3.1354	n.i.	n.i.	1.3269	1.12715	n.i.	n.i.	30.327	n.i.	n.i.	n.i.	77.2582	4.67706	n.i.
		Sopčić vrh	0.19648	n.i.	0.386238	0.330499	n.i.	n.i.	n.i.	n.i.	3.49	n.i.	n.i.	n.i.	1.4895	n.i.	n.i.	32.7239	n.i.	n.i.	n.i.	77.7552	2.37936	2.35035
		Žakanje	0.151363	n.i.	0.340757	0.321136	n.i.	0.23125	n.i.	n.i.	3.577	n.i.	n.i.	n.i.	1.48	n.i.	n.i.	27.5026	n.i.	n.i.	n.i.	73.8065	3.99821	n.i.
		Zagreb I (Gračani)	0.180705	n.i.	0.342219	0.249356	n.i.	n.i.	n.i.	n.i.	3.2	n.i.	n.i.	n.i.	1.1726	n.i.	n.i.	27.0144	n.i.	n.i.	n.i.	68.3328	3.8497	n.i.
		Zagreb II (Vrapče)	0.183395	n.i.	0.276756	0.151714	n.i.	n.i.	n.i.	n.i.	2.9	n.i.	n.i.	n.i.	1.2002	n.i.	n.i.	28.6462	n.i.	2.45912	n.i.	68.2138	4.03585	n.i.
		Koretići	n.i.	n.i.	0.423478	0.140744	n.i.	0.208065	n.i.	n.i.	3.8613	n.i.	n.i.	n.i.	1.6793	n.i.	n.i.	36.2815	n.i.	n.i.	n.i.	86.9444	3.41045	2.6786
		Ogulin	0.248547	n.i.	0.610126	0.219668	n.i.	0.354076	n.i.	n.i.	4.57665	n.i.	n.i.	1.46917	2.2925	n.i.	n.i.	43.6545	6.04209	2.35647	n.i.	114.478	9.90295	1.92276
		Čovići I	0.165907	n.i.	0.370091	0.278544	n.i.	0.181372	n.i.	n.i.	2.83517	n.i.	n.i.	n.i.	1.2476	n.i.	n.i.	26.3746	n.i.	n.i.	n.i.	67.2252	3.80603	n.i.
		Čovići II	n.i.	n.i.	0.304314	n.i.	n.i.	n.i.	n.i.	n.i.	2.94185	n.i.	n.i.	n.i.	0.9965	n.i.	n.i.	30.397	n.i.	n.i.	n.i.	68.8275	n.i.	2.55599
		Poreč	n.i.	0.341982	n.i.	n.i.	n.i.	n.i.	n.i.	n.i.	2.52902	n.i.	n.i.	n.i.	0.9303	n.i.	n.i.	19.8203	n.i.	n.i.	n.i.	51.9619	3.22501	n.i.
		Limski zaljev	n.i.	0.362415	n.i.	n.i.	n.i.	n.i.	n.i.	n.i.	3.2693	n.i.	n.i.	n.i.	0.929211	n.i.	n.i.	29.394	n.i.	n.i.	n.i.	75.6571	4.25505	n.i.
		Bale	n.i.	0.362491	n.i.	n.i.	n.i.	n.i.	n.i.	n.i.	3.0025	n.i.	n.i.	n.i.	0.810234	n.i.	n.i.	28.5632	n.i.	n.i.	n.i.	68.9559	3.31682	n.i.
		Vodnjan	0.160559	0.428424	n.i.	0.208806	n.i.	n.i.	n.i.	n.i.	4.24668	n.i.	n.i.	n.i.	1.7312	n.i.	n.i.	43.2755	n.i.	n.i.	n.i.	111.119	5.89731	n.i.
		Muntrilj	0.149121	0.442616	n.i.	n.i.	n.i.	n.i.	n.i.	n.i.	3.50248	n.i.	n.i.	n.i.	0.9421	n.i.	n.i.	30.5724	n.i.	n.i.	n.i.	69.5223	3.30113	n.i.
3rd	leaves	Sela Žakanjska	1.94171	3.08649	2.11155	1.50895	0.377237	n.i.	n.i.	n.i.	24.6871	n.i.	2.32711	15.386	9.18309	n.i.	n.i.	214.997	50.8433	35.0768	14.5034	828.696	24.9601	9.07949
		Sopčić vrh	1.25105	2.50373	4.54689	1.44867	0.259683	n.i.	n.i.	n.i.	17.1731	n.i.	1.98273	9.44616	9.71642	47.8506	n.i.	38.1936	38.973	3.68997	457.914	106.587	83.1519	n.i.
		Žakanje	1.35443	2.23662	2.8876	1.83816	0.360745	n.i.	n.i.	n.i.	17.6266	0.491925	1.88243	9.42649	9.23013	53.9489	n.i.	42.5353	29.968	4.47298	469.919	110.169	79.1479	n.i.
		Zagreb I (Gračani)	1.47511	3.75305	1.75741	1.89774	0.135436	n.i.	n.i.	n.i.	27.1161	n.i.	1.80799	15.9035	13.1029	n.i.	n.i.	238.619	48.2833	22.6467	15.4432	848.853	25.8237	9.44604
		Zagreb II (Vrapče)	1.38538	3.13139	1.67797	1.96376	0.136088	n.i.	n.i.	n.i.	23.5509	n.i.	2.14203	11.9708	10.1352	8.48723	n.i.	192.806	45.273	32.8437	14.92	744.74	26.8928	11.4202
		Koretići	1.45247	3.55921	3.86344	1.5408	0.240443	n.i.	n.i.	n.i.	23.6067	n.i.	1.86957	12.442	11.4873	9.24724	n.i.	207.784	50.006	31.0285	9.111	780.942	19.3971	7.54425
		Ogulin	0.959762	1.48371	2.36513	0.620255	n.i.	n.i.	n.i.	n.i.	11.7471	n.i.	1.38578	4.69732	5.01	3.44985	n.i.	71.0873	17.9627	16.0936	6.52583	329.344	11.3012	4.07864
		Čovići I	1.0058	1.97899	2.74027	1.11665	n.i.	n.i.	n.i.	n.i.	15.6957	n.i.	1.42311	7.67942	8.26645	7.46785	n.i.	118.063	26.955	12.882	4.17521	517.802	14.2229	5.73667
		Čovići II	1.26058	2.01599	2.22373	0.952127	n.i.	n.i.	n.i.	n.i.	17.4318	n.i.	1.71225	9.44042	8.93196	2.67082	n.i.	67.9453	22.7092	53.9408	19.5969	584.756	17.0081	3.146
		Poreč	1.58528	2.75174	2.47853	1.4953	n.i.	n.i.	n.i.	n.i.	21.8752	n.i.	2.57178	13.5254	10.8468	n.i.	n.i.	170.961	48.1788	78.1318	35.7018	875.912	24.9197	6.30232
		Limski zaljev	1.02197	3.62366	2.21455	1.89303	n.i.	n.i.	n.i.	n.i.	28.3053	n.i.	2.20799	23.1	14.6602	n.i.	n.i.	72.3941	n.i.	140.41	138.735	837.324	19.607	5.61908
		Bale	1.65899	2.94285	2.01382	1.75244	n.i.	n.i.	n.i.	n.i.	22.87	n.i.	2.74919	13.2884	11.1586	n.i.	n.i.	251.641	59.0826	26.9174	10.3496	939.947	43.9364	9.51767
		Vodnjan	1.76773	2.84501	2.49734	1.74651	n.i.	n.i.	n.i.	n.i.	22.1227	n.i.	2.65404	17.9568	11.1993	n.i.	n.i.	136.545	35.009	82.7115	41.5852	818.847	28.6864	5.04732
		Muntrilj	2.02216	3.25601	3.44207	1.63535	n.i.	n.i.	n.i.	n.i.	23.8358	n.i.	2.24249	19.2441	12.4092	n.i.	n.i.	166.759	44.3067	70.7064	35.0728	947.314	32.8298	5.04682
	stalks	Sela Žakanjska	0.214341	0.289832	0.231866	n.i.	n.i.	n.i.	n.i.	n.i.	2.9115	n.i.	0.117281	n.i.	1.11305	n.i.	n.i.	29.3448	n.i.	n.i.	n.i.	79.9284	5.52997	n.i.
		Sopčić vrh	0.183976	0.286787	0.313842	n.i.	n.i.	n.i.	n.i.	n.i.	2.2854	n.i.	n.i.	n.i.	0.51	n.i.	n.i.	18.5883	n.i.	n.i.	n.i.	50.2281	2.19718	n.i.
		Žakanje	0.174778	0.1815	0.239311	n.i.	n.i.	n.i.	n.i.	n.i.	1.8528	n.i.	n.i.	n.i.	0.403167	n.i.	n.i.	17.9124	n.i.	n.i.	n.i.	41.7216	n.i.	n.i.
		Zagreb I (Gračani)	0.21133	0.387662	0.279978	n.i.	n.i.	n.i.	n.i.	n.i.	2.6463	n.i.	n.i.	n.i.	1.02954	n.i.	n.i.	23.4642	n.i.	n.i.	n.i.	65.8039	4.42859	n.i.
		Zagreb II (Vrapče)	0.242674	0.306039	0.20897	n.i.	n.i.	n.i.	n.i.	n.i.	2.28317	n.i.	n.i.	n.i.	0.418162	n.i.	n.i.	19.5634	n.i.	n.i.	n.i.	49.808	3.50921	n.i.
		Koretići	0.202652	0.289117	0.22697	n.i.	n.i.	n.i.	n.i.	n.i.	1.9608	n.i.	n.i.	n.i.	0.759005	n.i.	n.i.	19.3981	n.i.	n.i.	n.i.	50.1633	3.15084	n.i.
		Ogulin	0	0.162743	0.169467	n.i.	n.i.	n.i.	n.i.	n.i.	1.143	n.i.	n.i.	n.i.	0.258236	n.i.	n.i.	10.0978	n.i.	n.i.	n.i.	27.01	1.6524	n.i.
		Čovići I	0.1495	0.317857	0.16701	n.i.	n.i.	n.i.	n.i.	n.i.	2.0693	n.i.	n.i.	n.i.	0.831579	n.i.	n.i.	18.846	n.i.	n.i.	n.i.	52.32	4.09468	n.i.
		Čovići II	0.198303	0.321061	0.182115	n.i.	n.i.	n.i.	n.i.	n.i.	2.3255	n.i.	n.i.	n.i.	0.952949	n.i.	n.i.	22.8976	n.i.	n.i.	n.i.	62.8855	4.85965	n.i.
		Poreč	0.303414	0.331859	0.220788	n.i.	n.i.	n.i.	n.i.	n.i.	2.3954	n.i.	0.281741	n.i.	0.82	61.13	n.i.	11.5219	n.i.	n.i.	n.i.	n.i.	n.i.	n.i.
		Limski zaljev	0.247482	0.256949	0.137941	n.i.	n.i.	n.i.	n.i.	n.i.	2.1845	n.i.	0.147408	n.i.	0.77	4.2613	n.i.	n.i.	n.i.	n.i.	n.i.	n.i.	n.i.	n.i.
		Bale	0.325687	0.322712	0.132357	n.i.	n.i.	n.i.	n.i.	n.i.	2.68877	n.i.	0.4356	n.i.	1.03506	n.i.	n.i.	35.5627	5.59449	n.i.	n.i.	88.6808	4.69155	n.i.
		Vodnjan	0.393813	0.37622	0.305848	n.i.	n.i.	n.i.	n.i.	n.i.	3.0682	n.i.	0.424939	n.i.	1.3473	n.i.	n.i.	38.9885	5.43291	2.25442	n.i.	97.4105	6.60827	n.i.
		Muntrilj	0.268969	0.2609	0.129105	n.i.	n.i.	n.i.	n.i.	n.i.	2.18451	n.i.	n.i.	n.i.	0.9849	n.i.	n.i.	30.5258	n.i.	n.i.	n.i.	69.1059	2.63238	n.i.

## Sheet: ORAC
Phenological stage	Plant part	Habitat	ORAC (mmol TE 100 g-1 dm)
1st	leaves	Sela Žakanjska	17.4959
		Sopčić vrh	15.2929
		Žakanje	15.8077
		Zagreb I (Gračani)	15.5671
		Zagreb II (Vrapče)	14.7072
		Koretići	15.2077
		Ogulin	14.7524
		Čovići I	16.3569
		Čovići II	15.5667
		Poreč	10.8286
		Limski zaljev	12.5648
		Bale	11.4468
		Vodnjan	10.3947
		Muntrilj	10.8704
	stalks	Sela Žakanjska	13.6652
		Sopčić vrh	6.62822
		Žakanje	10.2223
		Zagreb I (Gračani)	10.5856
		Zagreb II (Vrapče)	7.71907
		Koretići	7.3392
		Ogulin	11.8788
		Čovići I	8.86726
		Čovići II	9.52668
		Poreč	6.06185
		Limski zaljev	3.83304
		Bale	5.11834
		Vodnjan	8.28297
		Muntrilj	8.69344
2nd	leaves	Sela Žakanjska	17.8172
		Sopčić vrh	18.8535
		Žakanje	18.6008
		Zagreb I (Gračani)	19.7458
		Zagreb II (Vrapče)	17.7936
		Koretići	19.8349
		Ogulin	19.0232
		Čovići I	16.7551
		Čovići II	15.4032
		Poreč	9.33881
		Limski zaljev	7.93236
		Bale	8.69205
		Vodnjan	9.24549
		Muntrilj	8.84993
	stalks	Sela Žakanjska	9.91994
		Sopčić vrh	13.8279
		Žakanje	13.6264
		Zagreb I (Gračani)	12.0073
		Zagreb II (Vrapče)	6.46306
		Koretići	14.1074
		Ogulin	14.4438
		Čovići I	8.17245
		Čovići II	5.40627
		Poreč	4.30795
		Limski zaljev	6.16048
		Bale	3.82173
		Vodnjan	10.5278
		Muntrilj	8.2273
3rd	leaves	Sela Žakanjska	7.98694
		Sopčić vrh	10.5278
		Žakanje	10.4463
		Zagreb I (Gračani)	9.44241
		Zagreb II (Vrapče)	6.13286
		Koretići	6.6036
		Ogulin	8.40834
		Čovići I	8.29989
		Čovići II	5.41725
		Poreč	3.58649
		Limski zaljev	4.0325
		Bale	5.83205
		Vodnjan	6.66211
		Muntrilj	4.34619
	stalks	Sela Žakanjska	3.6629
		Sopčić vrh	5.52947
		Žakanje	4.79538
		Zagreb I (Gračani)	3.99601
		Zagreb II (Vrapče)	3.9656
		Koretići	4.20509
		Ogulin	4.67494
		Čovići I	5.06703
		Čovići II	5.45504
		Poreč	3.54516
		Limski zaljev	3.04738
		Bale	4.55604
		Vodnjan	3.34249
		Muntrilj	4.11869
